# Supplementary material for: Polyhydroxylated Nanosized Graphite as Multifunctional Building Block for Polyurethanes
Source: Polymers (Basel). 2022 Mar 14;14(6):1159. doi: 10.3390/polym14061159 (PMC8953097; doi:10.3390/polym14061159)
Supplement: Supplementary file 1 [file polymers-14-01159-s001.zip]

Archive with 1 entries (1 files):
- polymers-1473796-supplementary.pdf
